# Supplementary material for: Efficacy and Safety of Combined Brain Stereotactic Radiotherapy and Immune Checkpoint Inhibitors in Non-Small-Cell Lung Cancer with Brain Metastases
Source: Biomedicines. 2022 Sep 10;10(9):2249. doi: 10.3390/biomedicines10092249 (PMC9496146; doi:10.3390/biomedicines10092249)
Supplement: Supplementary file 1 [file biomedicines-10-02249-s001.zip]

Archive with 1 entries (1 files):
- biomedicines-1882049-supplementary.pdf
